# Supplementary material for: Neuropathology and Inflammatory Cell Characterization in 10 Autoptic COVID-19 Brains
Source: Cells. 2021 Aug 31;10(9):2262. doi: 10.3390/cells10092262 (PMC8469459; doi:10.3390/cells10092262)
Supplement: Supplementary file 1 [file cells-10-02262-s001.zip]

Archive with 1 entries (1 files):
- cells-1342092-supplementary.pdf
